# Supplementary material for: Meditation and Five Precepts Mediate the Relationship between Attachment and Resilience
Source: Children (Basel). 2022 Mar 7;9(3):371. doi: 10.3390/children9030371 (PMC8947555; doi:10.3390/children9030371)
Supplement: Supplementary file 1 [file children-09-00371-s001.zip]

Archive with 1 entries (1 files):
- children-1522782 Table S1. PPQ.pdf
